# Supplementary material for: CureSCi Metadata Catalog—Finding and harmonizing studies for secondary analysis of hydroxyurea discontinuation in sickle cell disease
Source: PLoS One. 2025 Apr 23;20(4):e0309572. doi: 10.1371/journal.pone.0309572 (PMC12017531; doi:10.1371/journal.pone.0309572)
Supplement: S1 Table — (XLSX) [file pone.0309572.s001.xlsx]

## Sheet: S1
Predictor Variables	Study	Variable	Variable Description	Response Options	Harmonization
HU Current User	Walk-PHaSST	HYD	Medications History - Hydroxyurea (Hydroxycarbamide)	1, Currently Using | 2, Used in the Past	1 -> Current User
	BABY HUG	HU (1 = Yes)	F015 IV.1 Child is taking HU	1, Yes | 2, No	1 -> Current User
	MSH	HURX	Are you currently on a hydroxyurea prescription?	1, Yes | 2, No	1 -> Current User
	C-Data	HYDROX	Used hydroxyurea in time interval	Yes | No | Unknown	Yes -> Current User
	SCDIC Registry	p1f5q20	Are you currently on hydroxyurea?	1, Yes | 2, No	1 -> Current User
HU Past User	Walk-PHaSST	HYD	Medication History - Hydroxyurea (Hydroxycarbamide)	1, Currently Using | 2, Used in the Past	2 -> Past User
	BABY HUG	HU (2 = No)	F015 IV.1 Child is taking HU	1, Yes | 2, No	2 -> Past User
	MSH	HURX	Are you currently on a hydroxyurea prescription?	1, Yes | 2, No	2 -> Past User
	C-Data	HYDROPR	Used hydroxyurea prior to time interval	Yes | No | Unknown	No -> Past User
	SCDIC Registry	p1f5q20	Are you currently on hydroxyurea?	1, Yes | 2, No	No -> Past User
Age	Walk-PHaSST	AGE_TRUNC	Age at Registration (years), truncated to 15–60	Filled value	Filled value -> Age category: 0–5, 6–12, 13–17, 18–25, 26–45, or 46+
	BABY HUG	AGE_YR	Age at F032 Visit (Years portion)	Filled value	Filled value -> Age category: 0–5, 6–12, 13–17, 18–25, 26–45, or 46+
	MSH	AGE_QV	Age at QV	Filled value	Filled value -> Age category: 0–5, 6–12, 13–17, 18–25, 26–45, or 46+
	C-Data	AGE_CAT	Patient age	0–5 | 6–12 | 13–17 | 18–25 | 26–45 | 46+	Standard
	SCDIC Registry	p1f5q3	How old are you today?	Filled value	Filled value -> Age category: 0–5, 6–12, 13–17, 18–25, 26–45, or 46+
Gender	Walk-PHaSST	Gender	Gender	1, Male | 2, Female	Standard
	BABY HUG	GENDER	Identify subject's gender	1, Male | 2, Female	Standard
	MSH	GENDER	Gender	1, M | 2, F	Standard
	C-Data	GENDER	Gender	Male | Female	Standard
	SCDIC Registry	p1f6q04	Sex	1, Male | 0, Female	Standard
Stroke	Walk-PHaSST	NEUR5	Neurologic – Check all that apply – Stroke sequelae present	Checkbox	Any checked -> Yes | None checked -> No
	BABY HUG	NEW_STRK	F43 VII_3A SUMMARY FINDINGS NEW STROKE	1, Yes | 2, No | 3, N/A	Standard
	MSH	STROK_HX	In the last six months: Stroke	1, Yes | 2, No | 3, Unknown or N/A	Standard
	C-Data	COND10	(CNS) Stroke- Hemorrhagic	Yes | No | Unknown	Standard
	SCDIC Registry	p1f5q28h	28h. Has a doctor or nurse ever told you that you have or had any of the following conditions? – A stroke	1, Yes | 2, No	Standard
Transfusion	Walk-PHaSST	TRANTOT	Total number of transfusions in lifetime	1, 0 | 2, 1–5 | 3, 6–20 | 4, 21–100 | 5, >100	1 -> No | 2,3,4,5 -> Yes
	BABY HUG	TRNSFBL	F06 II_3G Number of Episodes the Child Has Had Since Birth: Transfusion	Filled value	Filled value > 0 -> Yes | Filled value = 0 -> No
	MSH	TRANSFUS	Was this patient treated with transfusion?	1, Yes | 2, No | 3, Unknown	Standard
	C-Data	TRANS	Received any transfusion?	Yes | No | Unknown	Standard
	SCDIC Registry	p1f5q23	23. Do you get regular blood transfusions for your sickle cell disease?	1, Yes | 2, No	Standard
Acute Chest Syndrome	Walk-PHaSST	EV_ACS	Adverse Event/Diagnosis: Acute Chest Syndrome	1, Yes | 2, No	Standard
	BABY HUG	ASCBL	F06 II_3D Number of Episodes the Child Has Had Since Birth: Acute Chest Syndrome	Filled value	Filled value > 0 -> Yes | Filled value = 0 -> No
	MSH	CHEST_SY	Did this event involve: Chest syndrome (or pneumonia)?	1, Yes | 2, No | 3, Uncertain	Standard
	C-Data	COND29	(Pulmonary) Acute Chest Syndrome	Yes | No | Unknown	Standard
	SCDIC Registry	p1f5q28a	28a. Has a doctor or nurse ever told you that you have or had any of the following conditions? – Lung problem such as pneumonia or acute chest syndrome	1, Yes | 0, No	Standard
Pain Severity	Walk-PHaSST	SFQ7	Number of pain crises in the last month	0, None | 1, Very Mild | 2, Mild | 3, Moderate | 4, Severe | 5, Very Severe	0 -> 0 | 1–5 multiply by 2
	BABY HUG	SCRPT_A1	F029 V.1.A.1 1. In the past one month, how much of a problem has this been for you: I hurt a lot	0, Never | 1, Almost Never | 2, Sometimes | 3, Often | 4, Almost Always	0 -> 0 | 1–5 multiply by 2
	MSH	SF_7	How much bodily pain have you had during the past 4 weeks?	0, None | 1, Very Mild | 2, Mild | 3, Moderate | 4, Severe | 5, Very Severe	0 -> 0 | 1–5 multiply by 2
	C-Data	SF36_SFQ7	SFQ7 How much bodily pain have you had during the past 4 weeks?	0, None | 1, Very Mild | 2, Mild | 3, Moderate | 4, Severe | 5, Very Severe	0 -> 0 | 1–5 multiply by 2
	SCDIC Registry	p1f5q9	How Severe was your pain during your last pain attack (crisis)? Circle a number from 0 to 10 below)	0, 1, 2, 3, 4, 5, 6, 7, 8, 9, 10	Standard
Pain Medication	Walk-PHaSST	COD, DEM, DIL, MOR,OXCD, OXCT, PERC, TYL3, VIC, METH, NSAID, OPM	Pain medications, daily for 30+ days	Checkbox	Any checked -> Yes | None checked -> No
	BABY HUG	PAIN2	Has the child experienced pain (defined as pain lasting four hours or more without other obvious cause for which medication such as ibuprofen, acetaminophen, or acetaminophen with opioid was taken for relief) even if not seen by a medical professional during the interval?	1, Yes | 2, No	Standard
	MSH	MEDS01	Pain medicine	1, Yes | 2, No	Standard
	C-Data	narco	Used narcotics (daily for 30+ days) during time interval	Yes | No | Unknown	Standard
	SCDIC Registry	p1f5q6	Do you take pain medicine every day for your sickle cell disease?	1, Yes | 2, No	Standard
SCD Genotype	Walk-PHaSST	SCGENO	Sickle Cell Genotype	1, SBO (thalassemia) | 2, SB+ | 3, SB (thalassemia) , not otherwise specified | 4, SC | 5, SD | 6, SS | 7, Other, specify:	6 1,-> SS/Sb0 | 4 -> SC | 3,5,7 -> Other | 2 -> Sb+
	BABY HUG	SCDIAG	F06 II_1 Subject Sickle Cell Diagnosis (Hb-Ss Or Hb S-Beta-0-Thal)	1, SS | 2, S-beta-0 Thal	1,2 -> SS/Sb0
	MSH	SC_DIAG	Sickle Cell Anemia Diagnosis	1, Yes | 2, No | 3, Uncertain	1 -> SS | 2 -> Other
	C-Data	GENOTYPE	Patient diagnosis	1, SS | 2, SC | 3, Sβ+ | 4, Sβ0 | 5, S Other, specify	1,4 -> SS/Sb0 | 2 -> SC | 3 -> Sb+ | 5 -> Other
	SCDIC Registry	p1f1q03	3. Confirmed enrollment diagnosis: (CHECK ONLY ONE). DIAGNOSIS MUST BE SUPPORTED BY SOURCE DOCUMENTATION.	1, Hb SS or sickle cell anemia | 2, Hb SC disease | 3, Hb S beta0 thalassemia | 4, Hb S beta+ thalassemia | 5, Hb S hereditary persistence of fetal Hb (S/HPFH) | 6, Hb SE | 7, Hb SD | 8, Hb SO	1,3 -> SS/Sb0 | 2 -> SC | 4 -> Sb+ | 5 -> Other
C-Data, Comprehensive Sickle Cell Centers Collaborative Data Project; MSH, Multicenter Study of Hydroxyurea; SCDIC, Sickle Cell Disease Implementation Consortium.
