# Supplementary material for: CureSCi Metadata Catalog—Finding and harmonizing studies for secondary analysis of hydroxyurea discontinuation in sickle cell disease
Source: PLoS One. 2025 Apr 23;20(4):e0309572. doi: 10.1371/journal.pone.0309572 (PMC12017531; doi:10.1371/journal.pone.0309572)
Supplement: S2 Table — (XLSX) [file pone.0309572.s002.xlsx]

## Sheet: S2
Variable	Response	Baby HUG	C-Data	MSH	SCDIC	Walk-PHaSST
Genotype	Missing	0	2	9	4	1
	Other	0	52	17	25	10
	SC	0	839	0	502	137
	SS /Sb0	205	2466	331	1774	489
	Sb+	0	256	0	132	25
	Total	205	3615	357	2437	662
HU use group	Missing	60	339	70	24	1
	Current	119	787	157	1,163	249
	Past	20	163	113	601	95
	Total	206	3,615	357	2,437	673
Categorical age	Missing	100	2	6	28	1
	0-5	1	946	0	0	0
	6-12	0	583	0	214	32
	13-17	0	532	0	791	143
	18-25	0	501	194	1,404	313
	26-45	0	167	157	0	184
	46 or older	105	884	0	0	0
	Total	206	3,615	357	2,437	673
Sex	Missing	2	2	13	0	1
	Female	114	1,761	179	1,386	357
	Male	90	1,852	165	1,051	315
	Total	206	3,615	357	2,437	673
Stroke	Missing	4	224	30	64	0
	No	201	3,357	299	1,947	273
	Yes	1	34	28	426	400
	Total	206	3,615	357	2,437	673
Transfusion	Missing	11	45	96	45	0
	No	167	1,305	235	1,737	70
	Yes	28	2,265	26	655	603
	Total	206	3,615	357	2,437	673
Acute chest syndrome	Missing	11	250	55	48	66
	No	186	1,486	174	890	600
	Yes	9	1,879	128	1,499	7
	Total	206	3,615	357	2,437	673
Pain medication	Missing	60	220	33	37	1
	No	13	2,934	195	1,129	310
	Yes	133	461	129	1,271	362
	Total	206	3,615	357	2,437	673
Pain severity	Missing	91	2,466	118	45	579
	0	42	0	0	54	0
	1	0	0	0	4	0
	2	20	132	10	8	8
	3	0	0	0	44	0
	4	39	143	27	75	15
	5	0	0	0	128	0
	6	8	220	37	168	16
	7	0	0	0	280	0
	8	6	348	75	468	37
	9	0	0	0	378	0
	10	0	306	70	784	16
	12	0	0	20	0	2
	99	0	0	0	1	0
	Total	206	3,615	357	2,437	673
CSCC C-Data, Comprehensive Sickle Cell Centers Collaborative Data Project; MSH, Multicenter Study of Hydroxyurea; SCDIC, Sickle Cell Disease Implementation Consortium.
