# Supplementary material for: CureSCi Metadata Catalog—Finding and harmonizing studies for secondary analysis of hydroxyurea discontinuation in sickle cell disease
Source: PLoS One. 2025 Apr 23;20(4):e0309572. doi: 10.1371/journal.pone.0309572 (PMC12017531; doi:10.1371/journal.pone.0309572)
Supplement: S4 Table — (XLSX) [file pone.0309572.s004.xlsx]

## Sheet: S4
Parameter	Effect	Odds Ratio Estimate	95% Wald Confidence Limits	p value
Genotype	Other vs SS/Sb0	0.562	(0.186, 1.687)	0.2466
Genotype	SC vs SS/Sb0	1.635	(1.276, 2.094)	0.0014
Genotype	Sb+ vs SS/Sb0	0.787	(0,461, 1.346)	0.5244
Transfusion	Yes vs No	1.28	(1.070, 1.532)	0.007
Stroke	Yes vs No	1.531	(1.216, 1.927)	0.0003
Gender	Yes vs No	1.319	(1.108, 1.571)	0.0019
Pain Severity	Yes vs No	1.055	(1.020, 1.092)	0.0019
Pain Medication	Yes vs No	0.917	(.0771, 1.091)	0.3298
Acute Chest Syndrome	Yes vs No	1.151	(0.955,1.387)	0.1396
Summary statistics include the odds ratio, 95% confidence interval, and p value.
